# Supplementary material for: The Intuitive Eating Scale-2 Adapted for Mexican Pregnant Women: Psychometric Properties and Influence of Sociodemographic Variables
Source: Nutrients. 2023 Nov 19;15(22):4837. doi: 10.3390/nu15224837 (PMC10675059; doi:10.3390/nu15224837)
Supplement: Supplementary file 1 [file nutrients-15-04837-s001.zip]

Archive with 1 entries (1 files):
- nutrients-2693601-supplementary.pdf
